# Supplementary material for: Rational Engineering of (S)-Norcoclaurine Synthase for Efficient Benzylisoquinoline Alkaloids Biosynthesis
Source: Molecules. 2023 May 23;28(11):4265. doi: 10.3390/molecules28114265 (PMC10254637; doi:10.3390/molecules28114265)
Supplement: Supplementary file 1 [file molecules-28-04265-s001.zip]

Archive with 1 entries (1 files):
- molecules-2388217-supplementary.pdf
